# Supplementary material for: Evaluation of Anti-Neuroinflammatory Activity of Isatin Derivatives in Activated Microglia
Source: Molecules. 2023 Jun 20;28(12):4882. doi: 10.3390/molecules28124882 (PMC10301261; doi:10.3390/molecules28124882)
Supplement: Supplementary file 1 [file molecules-28-04882-s001.zip]

Archive with 1 entries (1 files):
- Supplementary Materials_revised_2.pdf
